# Supplementary material for: The Role of Superoxide Dismutase 1 in Amyotrophic Lateral Sclerosis: Identification of Signaling Pathways, Regulators, Molecular Interaction Networks, and Biological Functions through Bioinformatics
Source: Brain Sci. 2023 Jan 15;13(1):151. doi: 10.3390/brainsci13010151 (PMC9857031; doi:10.3390/brainsci13010151)
Supplement: Supplementary file 1 [file brainsci-13-00151-s001.zip]

Archive with 1 entries (1 files):
- brainsci-2094474-supplementary.pdf
